# Supplementary material for: Cataloguing the dead: breathing new life into pseudokinase research
Source: FEBS J. 2020 Mar 10;287(19):4150–69. doi: 10.1111/febs.15246 (PMC7586955; doi:10.1111/febs.15246)
Supplement: Supplementary file 1 — Fig. S1 . Comprehensive EphA10 pseudokinase domain sequence analysis. Fig. S2 . Comprehensive EphB6 pseudokinase domain sequence analysis. Fig. S3. Comprehensive PSKH2 pseudokinase domain sequence analysis. [file FEBS-287-4150-s001.zip]

Archive with 1 entries (1 files):
- febs15246-sup-0001-FigS1-S3.pdf
